# Supplementary material for: Activation of Human Platelets by Staphylococcus aureus Secreted Protease Staphopain A
Source: Pathogens. 2022 Oct 26;11(11):1237. doi: 10.3390/pathogens11111237 (PMC9696029; doi:10.3390/pathogens11111237)
Supplement: Supplementary file 1 [file pathogens-11-01237-s001.zip]

Archive with 1 entries (1 files):
- pathogens-1986029-supplementary.pdf
